# Supplementary material for: Agency Nursing Staff Utilization and Turnover in Nursing Homes: A Longitudinal Analysis
Source: Healthcare (Basel). 2025 Feb 11;13(4):379. doi: 10.3390/healthcare13040379 (PMC11855161; doi:10.3390/healthcare13040379)
Supplement: Supplementary file 1 [file healthcare-13-00379-s001.zip]

Archive with 1 entries (1 files):
- healthcare-3360590-supplementary.pdf
